# Supplementary material for: Cyr61 promotes Schwann cell proliferation and migration via αvβ3 integrin
Source: BMC Mol Cell Biol. 2021 Apr 7;22:21. doi: 10.1186/s12860-021-00360-y (PMC8028786; doi:10.1186/s12860-021-00360-y)
Supplement: Supplementary file 1 — Additional file 1: Table 1. Primers used for qPCR analysis. [file 12860_2021_360_MOESM1_ESM.xlsx]

## Sheet: Sheet1
Table 1. Primers used for qPCR analysis
Gene	Forward primer sequence ( 5’ to 3’)	Reverse primer sequence ( 3’ to 5’)
18s	CCTGGATACCGCAGCTAGGAATA	GCTTTCGCTCTGGTTCGTCTTG
Cyr61	ATCTCCACACGAGTTACCAATGACA	CGGACTGGTTCTGGGGATTTC
Dync1	GAGTTGACCGAGGAAGAGAAG	ATGACCGCCGAGTAGGAC
